# Supplementary material for: First record of the tetrablemmid armoured spiders (Araneae, Tetrablemmidae) from Xizang, China, with description of a new species
Source: Biodivers Data J. 2024 Dec 12;12:e143503. doi: 10.3897/BDJ.12.e143503 (PMC11659766; doi:10.3897/BDJ.12.e143503)
Supplement: XML Treatment for Choiroblemma metok [file BDJ.12.e143503-treatment1.xml]

<!DOCTYPE tp:taxon-treatment
  PUBLIC "-//TaxonX//DTD Taxonomic Treatment Publishing DTD v0 20100105//EN" "tax-treatment-NSO.dtd">
<tp:taxon-treatment xmlns:tp="http://www.plazi.org/taxpub"><tp:treatment-meta><mixed-citation publication-type="journal"><person-group><name><surname>Zhou</surname><given-names>Yang</given-names></name><name><surname>Zhang</surname><given-names>Xiaoqing</given-names></name><name><surname>Tong</surname><given-names>Yanfeng</given-names></name></person-group><article-title>First record of the tetrablemmid armoured spiders (<tp:taxon-name><tp:taxon-name-part taxon-name-part-type="order">Araneae</tp:taxon-name-part></tp:taxon-name>, <tp:taxon-name><tp:taxon-name-part taxon-name-part-type="family">Tetrablemmidae</tp:taxon-name-part></tp:taxon-name>) from Xizang, China, with description of a new species</article-title><source>Biodivers Data J</source><day>12</day><month>12</month><year>2024</year><volume>12</volume><pub-id pub-id-type="doi">10.3897/BDJ.12.e143503</pub-id></mixed-citation></tp:treatment-meta><tp:nomenclature><tp:taxon-name>
            <object-id xmlns:xlink="http://www.w3.org/1999/xlink" content-type="arpha" xlink:type="simple">521A90F5-75A6-5C13-B183-49E3DEC7A48A</object-id>
            <tp:taxon-name-part taxon-name-part-type="genus">Choiroblemma</tp:taxon-name-part>
            <tp:taxon-name-part taxon-name-part-type="species">metok</tp:taxon-name-part>
            <object-id xmlns:xlink="http://www.w3.org/1999/xlink" content-type="zoobank" xlink:type="simple" object-id-type="ZooBank">F9CD3EBD-625F-41EF-8558-C444AD948032</object-id>
          </tp:taxon-name><tp:taxon-status xmlns:xlink="http://www.w3.org/1999/xlink" xlink:type="simple">sp. nov.</tp:taxon-status></tp:nomenclature><tp:treatment-sec sec-type="materials"><title>Materials</title><list list-type="alpha-lower" list-content="occurrences"><list-item><p><bold>Type status:</bold> <named-content xmlns:xlink="http://www.w3.org/1999/xlink" content-type="dwc:typeStatus" xlink:type="simple">Holotype</named-content>. <bold>Occurrence:</bold> recordedBy: <named-content xmlns:xlink="http://www.w3.org/1999/xlink" content-type="dwc:recordedBy" xlink:type="simple">Panlong Wu</named-content>; individualCount: <named-content xmlns:xlink="http://www.w3.org/1999/xlink" content-type="dwc:individualCount" xlink:type="simple">1</named-content>; sex: <named-content xmlns:xlink="http://www.w3.org/1999/xlink" content-type="dwc:sex" xlink:type="simple">male</named-content>; lifeStage: <named-content xmlns:xlink="http://www.w3.org/1999/xlink" content-type="dwc:lifeStage" xlink:type="simple">adult</named-content>; occurrenceID: <named-content xmlns:xlink="http://www.w3.org/1999/xlink" content-type="dwc:occurrenceID" xlink:type="simple">DC568B4F-4B5F-5C52-B2B8-6E19CAB09EB5</named-content>; <bold>Taxon:</bold> order: <named-content xmlns:xlink="http://www.w3.org/1999/xlink" content-type="dwc:order" xlink:type="simple"><tp:taxon-name><tp:taxon-name-part taxon-name-part-type="order">Araneae</tp:taxon-name-part></tp:taxon-name></named-content>; family: <named-content xmlns:xlink="http://www.w3.org/1999/xlink" content-type="dwc:family" xlink:type="simple"><tp:taxon-name><tp:taxon-name-part taxon-name-part-type="family">Tetrablemmidae</tp:taxon-name-part></tp:taxon-name></named-content>; genus: <named-content xmlns:xlink="http://www.w3.org/1999/xlink" content-type="dwc:genus" xlink:type="simple"><tp:taxon-name><tp:taxon-name-part taxon-name-part-type="genus">Choiroblemma</tp:taxon-name-part></tp:taxon-name></named-content>; specificEpithet: <named-content xmlns:xlink="http://www.w3.org/1999/xlink" content-type="dwc:specificEpithet" xlink:type="simple"><italic><tp:taxon-name><tp:taxon-name-part taxon-name-part-type="genus" reg="Choiroblemma"/><tp:taxon-name-part taxon-name-part-type="species" reg="metok">metok</tp:taxon-name-part></tp:taxon-name></italic></named-content>; <bold>Location:</bold> country: <named-content xmlns:xlink="http://www.w3.org/1999/xlink" content-type="dwc:country" xlink:type="simple">China</named-content>; stateProvince: <named-content xmlns:xlink="http://www.w3.org/1999/xlink" content-type="dwc:stateProvince" xlink:type="simple">Xizang</named-content>; county: <named-content xmlns:xlink="http://www.w3.org/1999/xlink" content-type="dwc:county" xlink:type="simple">Nyingchi City, Metok County</named-content>; verbatimCoordinates: <named-content xmlns:xlink="http://www.w3.org/1999/xlink" content-type="dwc:verbatimCoordinates" xlink:type="simple">29°19′30″N, 95°19′59″E</named-content>; <bold>Identification:</bold> identifiedBy: <named-content xmlns:xlink="http://www.w3.org/1999/xlink" content-type="dwc:identifiedBy" xlink:type="simple">Yanfeng Tong</named-content>; <bold>Event:</bold> eventDate: <named-content xmlns:xlink="http://www.w3.org/1999/xlink" content-type="dwc:eventDate" xlink:type="simple">21 September 2013</named-content>; <bold>Record Level:</bold> institutionCode: <named-content xmlns:xlink="http://www.w3.org/1999/xlink" content-type="dwc:institutionCode" xlink:type="simple">SYNU-1379</named-content></p></list-item><list-item><p><bold>Type status:</bold> <named-content xmlns:xlink="http://www.w3.org/1999/xlink" content-type="dwc:typeStatus" xlink:type="simple">Paratype</named-content>. <bold>Occurrence:</bold> recordedBy: <named-content xmlns:xlink="http://www.w3.org/1999/xlink" content-type="dwc:recordedBy" xlink:type="simple">Panlong Wu</named-content>; individualCount: <named-content xmlns:xlink="http://www.w3.org/1999/xlink" content-type="dwc:individualCount" xlink:type="simple">1</named-content>; sex: <named-content xmlns:xlink="http://www.w3.org/1999/xlink" content-type="dwc:sex" xlink:type="simple">female</named-content>; lifeStage: <named-content xmlns:xlink="http://www.w3.org/1999/xlink" content-type="dwc:lifeStage" xlink:type="simple">adult</named-content>; occurrenceID: <named-content xmlns:xlink="http://www.w3.org/1999/xlink" content-type="dwc:occurrenceID" xlink:type="simple">C59EA94F-9374-5001-A7B0-3902049CDCE1</named-content>; <bold>Taxon:</bold> order: <named-content xmlns:xlink="http://www.w3.org/1999/xlink" content-type="dwc:order" xlink:type="simple"><tp:taxon-name><tp:taxon-name-part taxon-name-part-type="order">Araneae</tp:taxon-name-part></tp:taxon-name></named-content>; family: <named-content xmlns:xlink="http://www.w3.org/1999/xlink" content-type="dwc:family" xlink:type="simple"><tp:taxon-name><tp:taxon-name-part taxon-name-part-type="family">Tetrablemmidae</tp:taxon-name-part></tp:taxon-name></named-content>; genus: <named-content xmlns:xlink="http://www.w3.org/1999/xlink" content-type="dwc:genus" xlink:type="simple"><tp:taxon-name><tp:taxon-name-part taxon-name-part-type="genus">Choiroblemma</tp:taxon-name-part></tp:taxon-name></named-content>; specificEpithet: <named-content xmlns:xlink="http://www.w3.org/1999/xlink" content-type="dwc:specificEpithet" xlink:type="simple"><italic><tp:taxon-name><tp:taxon-name-part taxon-name-part-type="genus" reg="Choiroblemma"/><tp:taxon-name-part taxon-name-part-type="species" reg="metok">metok</tp:taxon-name-part></tp:taxon-name></italic></named-content>; <bold>Location:</bold> country: <named-content xmlns:xlink="http://www.w3.org/1999/xlink" content-type="dwc:country" xlink:type="simple">China</named-content>; stateProvince: <named-content xmlns:xlink="http://www.w3.org/1999/xlink" content-type="dwc:stateProvince" xlink:type="simple">Xizang</named-content>; county: <named-content xmlns:xlink="http://www.w3.org/1999/xlink" content-type="dwc:county" xlink:type="simple">Nyingchi City, Metok County</named-content>; verbatimCoordinates: <named-content xmlns:xlink="http://www.w3.org/1999/xlink" content-type="dwc:verbatimCoordinates" xlink:type="simple">29°19′30″N, 95°19′59″E</named-content>; <bold>Identification:</bold> identifiedBy: <named-content xmlns:xlink="http://www.w3.org/1999/xlink" content-type="dwc:identifiedBy" xlink:type="simple">Yanfeng Tong</named-content>; <bold>Event:</bold> eventDate: <named-content xmlns:xlink="http://www.w3.org/1999/xlink" content-type="dwc:eventDate" xlink:type="simple">21 September 2013</named-content>; <bold>Record Level:</bold> institutionCode: <named-content xmlns:xlink="http://www.w3.org/1999/xlink" content-type="dwc:institutionCode" xlink:type="simple">SYNU-1380</named-content></p></list-item><list-item><p><bold>Type status:</bold> <named-content xmlns:xlink="http://www.w3.org/1999/xlink" content-type="dwc:typeStatus" xlink:type="simple">Paratype</named-content>. <bold>Occurrence:</bold> recordedBy: <named-content xmlns:xlink="http://www.w3.org/1999/xlink" content-type="dwc:recordedBy" xlink:type="simple">Zhizhong Gao</named-content>; individualCount: <named-content xmlns:xlink="http://www.w3.org/1999/xlink" content-type="dwc:individualCount" xlink:type="simple">5</named-content>; sex: <named-content xmlns:xlink="http://www.w3.org/1999/xlink" content-type="dwc:sex" xlink:type="simple">1 male, 4 females</named-content>; lifeStage: <named-content xmlns:xlink="http://www.w3.org/1999/xlink" content-type="dwc:lifeStage" xlink:type="simple">adult</named-content>; occurrenceID: <named-content xmlns:xlink="http://www.w3.org/1999/xlink" content-type="dwc:occurrenceID" xlink:type="simple">7572C843-6313-5D55-93A0-100E837D9D38</named-content>; <bold>Taxon:</bold> order: <named-content xmlns:xlink="http://www.w3.org/1999/xlink" content-type="dwc:order" xlink:type="simple"><tp:taxon-name><tp:taxon-name-part taxon-name-part-type="order">Araneae</tp:taxon-name-part></tp:taxon-name></named-content>; family: <named-content xmlns:xlink="http://www.w3.org/1999/xlink" content-type="dwc:family" xlink:type="simple"><tp:taxon-name><tp:taxon-name-part taxon-name-part-type="family">Tetrablemmidae</tp:taxon-name-part></tp:taxon-name></named-content>; genus: <named-content xmlns:xlink="http://www.w3.org/1999/xlink" content-type="dwc:genus" xlink:type="simple"><tp:taxon-name><tp:taxon-name-part taxon-name-part-type="genus">Choiroblemma</tp:taxon-name-part></tp:taxon-name></named-content>; specificEpithet: <named-content xmlns:xlink="http://www.w3.org/1999/xlink" content-type="dwc:specificEpithet" xlink:type="simple"><italic><tp:taxon-name><tp:taxon-name-part taxon-name-part-type="genus" reg="Choiroblemma"/><tp:taxon-name-part taxon-name-part-type="species" reg="metok">metok</tp:taxon-name-part></tp:taxon-name></italic></named-content>; <bold>Location:</bold> country: <named-content xmlns:xlink="http://www.w3.org/1999/xlink" content-type="dwc:country" xlink:type="simple">China</named-content>; stateProvince: <named-content xmlns:xlink="http://www.w3.org/1999/xlink" content-type="dwc:stateProvince" xlink:type="simple">Xizang</named-content>; county: <named-content xmlns:xlink="http://www.w3.org/1999/xlink" content-type="dwc:county" xlink:type="simple">Nyingchi City, Metok County</named-content>; locality: <named-content xmlns:xlink="http://www.w3.org/1999/xlink" content-type="dwc:locality" xlink:type="simple">hills behind the Petrochina Motuo gas station</named-content>; verbatimCoordinates: <named-content xmlns:xlink="http://www.w3.org/1999/xlink" content-type="dwc:verbatimCoordinates" xlink:type="simple">29°19′46″N, 95°20′32″E</named-content>; <bold>Identification:</bold> identifiedBy: <named-content xmlns:xlink="http://www.w3.org/1999/xlink" content-type="dwc:identifiedBy" xlink:type="simple">Yanfeng Tong</named-content>; <bold>Event:</bold> eventDate: <named-content xmlns:xlink="http://www.w3.org/1999/xlink" content-type="dwc:eventDate" xlink:type="simple">22 September 2013</named-content>; <bold>Record Level:</bold> institutionID: <named-content xmlns:xlink="http://www.w3.org/1999/xlink" content-type="dwc:institutionID" xlink:type="simple">SYNU-1374-1378</named-content></p></list-item><list-item><p><bold>Type status:</bold> <named-content xmlns:xlink="http://www.w3.org/1999/xlink" content-type="dwc:typeStatus" xlink:type="simple">Paratype</named-content>. <bold>Occurrence:</bold> recordedBy: <named-content xmlns:xlink="http://www.w3.org/1999/xlink" content-type="dwc:recordedBy" xlink:type="simple">Yejie Lin</named-content>; individualCount: <named-content xmlns:xlink="http://www.w3.org/1999/xlink" content-type="dwc:individualCount" xlink:type="simple">2</named-content>; sex: <named-content xmlns:xlink="http://www.w3.org/1999/xlink" content-type="dwc:sex" xlink:type="simple">male</named-content>; lifeStage: <named-content xmlns:xlink="http://www.w3.org/1999/xlink" content-type="dwc:lifeStage" xlink:type="simple">adult</named-content>; occurrenceID: <named-content xmlns:xlink="http://www.w3.org/1999/xlink" content-type="dwc:occurrenceID" xlink:type="simple">C376BB62-898E-50BC-88A1-44B89FC39352</named-content>; <bold>Taxon:</bold> order: <named-content xmlns:xlink="http://www.w3.org/1999/xlink" content-type="dwc:order" xlink:type="simple"><tp:taxon-name><tp:taxon-name-part taxon-name-part-type="order">Araneae</tp:taxon-name-part></tp:taxon-name></named-content>; family: <named-content xmlns:xlink="http://www.w3.org/1999/xlink" content-type="dwc:family" xlink:type="simple"><tp:taxon-name><tp:taxon-name-part taxon-name-part-type="family">Tetrablemmidae</tp:taxon-name-part></tp:taxon-name></named-content>; genus: <named-content xmlns:xlink="http://www.w3.org/1999/xlink" content-type="dwc:genus" xlink:type="simple"><tp:taxon-name><tp:taxon-name-part taxon-name-part-type="genus">Choiroblemma</tp:taxon-name-part></tp:taxon-name></named-content>; specificEpithet: <named-content xmlns:xlink="http://www.w3.org/1999/xlink" content-type="dwc:specificEpithet" xlink:type="simple"><italic><tp:taxon-name><tp:taxon-name-part taxon-name-part-type="genus" reg="Choiroblemma"/><tp:taxon-name-part taxon-name-part-type="species" reg="metok">metok</tp:taxon-name-part></tp:taxon-name></italic></named-content>; <bold>Location:</bold> country: <named-content xmlns:xlink="http://www.w3.org/1999/xlink" content-type="dwc:country" xlink:type="simple">China</named-content>; stateProvince: <named-content xmlns:xlink="http://www.w3.org/1999/xlink" content-type="dwc:stateProvince" xlink:type="simple">Xizang</named-content>; county: <named-content xmlns:xlink="http://www.w3.org/1999/xlink" content-type="dwc:county" xlink:type="simple">Nyingchi City, Metok County</named-content>; locality: <named-content xmlns:xlink="http://www.w3.org/1999/xlink" content-type="dwc:locality" xlink:type="simple">Yadang Village</named-content>; verbatimCoordinates: <named-content xmlns:xlink="http://www.w3.org/1999/xlink" content-type="dwc:verbatimCoordinates" xlink:type="simple">29°20′36″N, 95°20′48″E</named-content>; <bold>Identification:</bold> identifiedBy: <named-content xmlns:xlink="http://www.w3.org/1999/xlink" content-type="dwc:identifiedBy" xlink:type="simple">Yanfeng Tong</named-content>; <bold>Event:</bold> eventDate: <named-content xmlns:xlink="http://www.w3.org/1999/xlink" content-type="dwc:eventDate" xlink:type="simple">6 August 2013</named-content>; <bold>Record Level:</bold> institutionID: <named-content xmlns:xlink="http://www.w3.org/1999/xlink" content-type="dwc:institutionID" xlink:type="simple">SYNU-F-091-092</named-content></p></list-item></list></tp:treatment-sec><tp:treatment-sec sec-type="Description"><title>Description</title><p>Male (holotype). Colouration: body orange brown, legs yellowish. Habitus as in Fig. <xref ref-type="fig" rid="F12319798">1</xref>A, C and E.</p><p>Measurements: total length 1.13; carapace 0.55 long, 0.47 wide, 0.29 high; abdomen 0.73 long, 0.52 wide, 0.47 high; clypeus 0.16 high; sternum 0.32 long, 0.35 wide. Length of legs: I 1.30 (0.42, 0.14, 0.32, 0.21, 0.21); II 1.16 (0.38, 0.14, 0.26, 0.19, 0.19); III 0.99 (0.28, 0.13, 0.22, 0.20, 0.16); IV 1.37 (0.42, 0.14, 0.36, 0.24, 0.21).</p><p>Carapace reticulated, margin with small denticles; cephalic region slightly sloped in lateral view; eyes in three distinct pairs; clypeus very high, with distinct snout-like protrusion (Fig. <xref ref-type="fig" rid="F12319798">1</xref>B and F); chelicerae frontally with basally wide, conical horn, distally with well-developed prong (Fig. <xref ref-type="fig" rid="F12319802">3</xref>E); sternum with sparse setae, reticulated (Fig. <xref ref-type="fig" rid="F12319798">1</xref>D). Opisthosoma oval; dorsal scutum large, oval, glossy, densely pitted, covered with fine setae; pulmonary plate glossy, with pits for setae; pre-anal plate much wider than postgenital plate. Legs unmodified.</p><p>Palp (Fig. <xref ref-type="fig" rid="F12319802">3</xref>A–D): femur and tibia slightly swollen; cymbium with a conical apophysis; bulb subglobular; the embolus very thin and needle-like, conductor sclerite short, nearly half length of the embolus.</p><p><bold>Female</bold> (SYNU-1380). As in male, except as noted. Habitus as in Fig. <xref ref-type="fig" rid="F12319800">2</xref>A, C and E.</p><p>Measurements: total length 1.23; carapace 0.50 long, 0.47 wide, 0.27 high; abdomen 0.83 long, 0.65 wide, 0.48 high; clypeus 0.13 high; sternum 0.34 long, 0.36 wide. Length of legs: I 1.25 (0.41, 0.15, 0.29, 0.20, 0.20); II 1.12 (0.41, 0.14, 0.21, 0.18, 0.18); III 1.00 (0.30, 0.13, 0.22, 0.18, 0.17); IV 1.42 (0.45, 0.16, 0.35, 0.25, 0.21).</p><p>Cephalic region slightly elevated in lateral view; clypeus without the snout-like protuberance; chelicerae horn absent (Fig. <xref ref-type="fig" rid="F12319800">2</xref>E and G).</p><p>Abdomen: epigynal fold wide; pre-anal plate with a rectangular extension on posterior margin (Fig. <xref ref-type="fig" rid="F12319800">2</xref>H).</p><p>Genitalia: a very thin duct running into a small vestibule; vulval stem wide, strongly sclerotised; lateral horns long, slightly sclerotised, supporting the base of vulval ducts of seminal receptaculum (Fig. <xref ref-type="fig" rid="F12319802">3</xref>H).</p></tp:treatment-sec><tp:treatment-sec sec-type="Diagnosis"><title>Diagnosis</title><p>This new species is similar to <italic><tp:taxon-name><tp:taxon-name-part taxon-name-part-type="genus" reg="Choiroblemma">Choiroblemma</tp:taxon-name-part><tp:taxon-name-part taxon-name-part-type="species" reg="bengalense">bengalense</tp:taxon-name-part></tp:taxon-name></italic> and <italic><tp:taxon-name><tp:taxon-name-part taxon-name-part-type="genus" reg="Choiroblemma">Choiroblemma</tp:taxon-name-part><tp:taxon-name-part taxon-name-part-type="species" reg="rhinoxunum">rhinoxunum</tp:taxon-name-part></tp:taxon-name></italic> (<xref ref-type="bibr" rid="B12300958">Bourne 1980</xref>: figs. 31–44) in the snout-like protrusion of clypeus of male and the thin embolus, but can be distinguished by the thin and short conductor (Fig. <xref ref-type="fig" rid="F12319802">3</xref>A–C), vs. wide and robust, the conical apophysis of male palpal cymbium (Fig. <xref ref-type="fig" rid="F12319802">3</xref>C and D) vs. lacking, the distally prong of male chelicerae (Fig. <xref ref-type="fig" rid="F12319802">3</xref>E) vs. lacking and the extension of female pre-anal plate on posterior margin (Fig. <xref ref-type="fig" rid="F12319800">2</xref>H) vs. on the middle area.</p></tp:treatment-sec><tp:treatment-sec sec-type="Etymology"><title>Etymology</title><p>The specific name is a noun in apposition taken from the type locality.</p></tp:treatment-sec><tp:treatment-sec sec-type="Distribution"><title>Distribution</title><p>Known only from the type locality (Fig. <xref ref-type="fig" rid="F12319804">4</xref>).</p></tp:treatment-sec><tp:treatment-sec><!--Section generated to contain objects referenced in tp:taxon-treatment.--><fig id="F12319798" position="float" orientation="portrait"><object-id xmlns:xlink="http://www.w3.org/1999/xlink" content-type="arpha" xlink:type="simple">B3B9203B-EC1E-5360-BBFC-BC93A0059A8E</object-id><object-id xmlns:xlink="http://www.w3.org/1999/xlink" content-type="doi" xlink:type="simple">10.3897/BDJ.12.e143503.figure1</object-id><label>Figure 1.</label><caption><p><italic><tp:taxon-name><tp:taxon-name-part taxon-name-part-type="genus" reg="Choiroblemma">Choiroblemma</tp:taxon-name-part><tp:taxon-name-part taxon-name-part-type="species" reg="metok">metok</tp:taxon-name-part></tp:taxon-name></italic> sp. nov., male holotype. <bold>A</bold> habitus, dorsal view; <bold>B</bold> prosoma, dorsal view; <bold>C</bold> habitus, ventral view; <bold>D</bold> prosoma, ventral view; <bold>E</bold> habitus, lateral view; <bold>F</bold> prosoma, lateral view; <bold>G</bold> prosoma, anterior view; <bold>H</bold> abdomen, ventral view. Arrows show the snout-like protuberance in Figs. B and F. Scale bars: 0.4 mm.</p></caption><graphic xmlns:xlink="http://www.w3.org/1999/xlink" xlink:href="bdj-12-e143503-g001.jpg" position="float" id="oo_1188187.jpg" orientation="portrait" xlink:type="simple"><uri content-type="original_file" xlink:type="simple">https://binary.pensoft.net/fig/1188187</uri></graphic></fig><fig id="F12319802" position="float" orientation="portrait"><object-id xmlns:xlink="http://www.w3.org/1999/xlink" content-type="arpha" xlink:type="simple">7C5E483E-570C-5D62-988B-ECCF5E1EA303</object-id><object-id xmlns:xlink="http://www.w3.org/1999/xlink" content-type="doi" xlink:type="simple">10.3897/BDJ.12.e143503.figure3</object-id><label>Figure 3.</label><caption><p><italic><tp:taxon-name><tp:taxon-name-part taxon-name-part-type="genus" reg="Choiroblemma">Choiroblemma</tp:taxon-name-part><tp:taxon-name-part taxon-name-part-type="species" reg="metok">metok</tp:taxon-name-part></tp:taxon-name></italic> sp. nov. <bold>A</bold> male left palp, prolateral view; <bold>B</bold> male left palp, distal view; <bold>C</bold> male left palp, retrolateral view; <bold>D</bold> left palpl tibia and cymbium, dorsal view; <bold>E</bold> male chelicerae, anterior view; <bold>F</bold> male chelicerae, lateral view; <bold>G</bold> female genital area, ventral view; <bold>H</bold> female genital area, dorsal view. Abbreviations: CA = conical apophysis; CH = cheliceral horn; CO = conductor; EM = embolus; LH = lateral horn; PR = prong; PA = pre-anal plate; POG = postgenital plate; SR = seminal receptaculum; VD = vulval duct; VE = vestibule; VS = vulval stem. Scale bars: 0.1 mm (A–F); 0.2 mm (G, H).</p></caption><graphic xmlns:xlink="http://www.w3.org/1999/xlink" xlink:href="bdj-12-e143503-g003.jpg" position="float" id="oo_1188189.jpg" orientation="portrait" xlink:type="simple"><uri content-type="original_file" xlink:type="simple">https://binary.pensoft.net/fig/1188189</uri></graphic></fig><fig id="F12319800" position="float" orientation="portrait"><object-id xmlns:xlink="http://www.w3.org/1999/xlink" content-type="arpha" xlink:type="simple">A860E86A-D0DE-5433-B2B0-5009E5E1BC57</object-id><object-id xmlns:xlink="http://www.w3.org/1999/xlink" content-type="doi" xlink:type="simple">10.3897/BDJ.12.e143503.figure2</object-id><label>Figure 2.</label><caption><p><italic><tp:taxon-name><tp:taxon-name-part taxon-name-part-type="genus" reg="Choiroblemma">Choiroblemma</tp:taxon-name-part><tp:taxon-name-part taxon-name-part-type="species" reg="metok">metok</tp:taxon-name-part></tp:taxon-name></italic> sp. nov., female paratype (SYNU-1380). <bold>A</bold> habitus, dorsal view; <bold>B</bold> prosoma, dorsal view; <bold>C</bold> habitus, ventral view; <bold>D</bold> prosoma, ventral view; <bold>E</bold> habitus, lateral view; <bold>F</bold> prosoma, lateral view; <bold>G</bold> prosoma, anterior view; <bold>H</bold> genital area, ventral view, arrow shows the extension. Abbreviations: EF = epigynal fold; PA = pre-anal plate; POG = postgenital plate. Scale bars: 0.4 mm.</p></caption><graphic xmlns:xlink="http://www.w3.org/1999/xlink" xlink:href="bdj-12-e143503-g002.jpg" position="float" id="oo_1188188.jpg" orientation="portrait" xlink:type="simple"><uri content-type="original_file" xlink:type="simple">https://binary.pensoft.net/fig/1188188</uri></graphic></fig><fig id="F12319804" position="float" orientation="portrait"><object-id xmlns:xlink="http://www.w3.org/1999/xlink" content-type="arpha" xlink:type="simple">0A866197-69B9-56D3-9B0F-2597774A06DD</object-id><object-id xmlns:xlink="http://www.w3.org/1999/xlink" content-type="doi" xlink:type="simple">10.3897/BDJ.12.e143503.figure4</object-id><label>Figure 4.</label><caption><p>Distribution records of <italic><tp:taxon-name><tp:taxon-name-part taxon-name-part-type="genus" reg="Choiroblemma">Choiroblemma</tp:taxon-name-part></tp:taxon-name></italic> species from China and India, green circles represent two known species, red circle indicates the new species. 1. <italic><tp:taxon-name><tp:taxon-name-part taxon-name-part-type="genus" reg="Choiroblemma">Choiroblemma</tp:taxon-name-part><tp:taxon-name-part taxon-name-part-type="species" reg="bengalense">bengalense</tp:taxon-name-part></tp:taxon-name></italic> Bourne, 1980; 2. <italic><tp:taxon-name><tp:taxon-name-part taxon-name-part-type="genus" reg="Choiroblemma">Choiroblemma</tp:taxon-name-part><tp:taxon-name-part taxon-name-part-type="species" reg="metok">metok</tp:taxon-name-part></tp:taxon-name></italic> sp. nov.; 3. <italic><tp:taxon-name><tp:taxon-name-part taxon-name-part-type="genus" reg="Choiroblemma">Choiroblemma</tp:taxon-name-part><tp:taxon-name-part taxon-name-part-type="species" reg="rhinoxunum">rhinoxunum</tp:taxon-name-part></tp:taxon-name></italic> Bourne, 1980.</p></caption><graphic xmlns:xlink="http://www.w3.org/1999/xlink" xlink:href="bdj-12-e143503-g004.jpg" position="float" id="oo_1188190.jpg" orientation="portrait" xlink:type="simple"><uri content-type="original_file" xlink:type="simple">https://binary.pensoft.net/fig/1188190</uri></graphic></fig></tp:treatment-sec><ref-list><ref id="B12300958"><element-citation xmlns:xlink="http://www.w3.org/1999/xlink" publication-type="article" xlink:type="simple"><person-group person-group-type="author"><name name-style="western"><surname>Bourne</surname><given-names>J. D.</given-names></name></person-group><year>1980</year><article-title>New armored spiders of the family <tp:taxon-name><tp:taxon-name-part taxon-name-part-type="family">Tetrablemmidae</tp:taxon-name-part></tp:taxon-name> from New Ireland and northern India (<tp:taxon-name><tp:taxon-name-part taxon-name-part-type="order">Araneae</tp:taxon-name-part></tp:taxon-name>)</article-title><source>Revue Suisse de Zoologie</source><volume>87</volume><fpage>301</fpage><lpage>317</lpage><pub-id pub-id-type="doi">10.5962/bhl.part.85520</pub-id></element-citation></ref></ref-list></tp:taxon-treatment>
